# Supplementary material for: Effects of a Multidimensional Exercise and Mindfulness Approach Targeting Physical, Psychological, and Functional Outcomes: Protocol for the BACKFIT Randomized Controlled Trial with an Active Control Group
Source: Healthcare (Basel). 2025 Aug 20;13(16):2065. doi: 10.3390/healthcare13162065 (PMC12386025; doi:10.3390/healthcare13162065)
Supplement: Supplementary file 1 [file healthcare-13-02065-s001.zip]

Archive with 2 entries (2 files):
- Supplementary File S1 SPIRIT checklist.pdf
- Supplementary File S2 BACKFIT TIDIER template.pdf
